# Supplementary material for: Multiple probabilistic traveling salesman problem in the coordination of drug transportation—In the context of sustainability goals and Industry 4.0
Source: PLoS One. 2021 Mar 25;16(3):e0249077. doi: 10.1371/journal.pone.0249077 (PMC7993843; doi:10.1371/journal.pone.0249077)
Supplement: S1 File — The distance matrix used in the research. (TXT) [file pone.0249077.s001.txt]

0	0.130105577113922	1.28734432000869	1.5071040403693	1.46529358045273	3.07360167486828	1.13681855301768	2.56253619031028	2.15857897528033	2.10826225874295	2.61279532929379	1.73124669416888	1.18482583741909	0.489043403750633	0.485376097811222	1.08300534117693	1.31660670755377	1.35193627412283	1.97464462433829	2.32969843202522	1.74116122864822	1.81539525594871	2.18594253412544	4.60694851808922	2.63657660576127	1.37893425252087	1.53970630893325	1.73623431911174	9.45793990505178	8.73048329675143	8.99539593068426	8.06789670134889	7.62863142546146	7.57353122727482	7.64847338387556	7.77983552569803	8.15417866075272	8.03543231897229	8.3192947907355	7.24793876900752	7.2468792283583	7.18992068195053	7.38569327032019	7.93235908489921	8.35827984926372	9.43096488881285	12.2520330575913	11.9048307772406	10.78715853296	9.50962166215372
0.130105577113922	0	1.2578875229297	1.41999077056032	1.37022522017039	3.0342686027332	1.07832442437724	2.45879557463932	2.04569788639351	1.99350752562942	2.48316806389507	1.60742782658835	1.06192815387084	0.45410915740621	0.587475618191033	1.21305142436767	1.44620226720653	1.4817742814345	2.10186195890523	2.44992958551684	1.85969344591405	1.93425024045698	2.28737770867035	4.71220782343698	2.65609496945661	1.30305316658788	1.41292105102568	1.60612911984233	9.58804529564316	8.85404707218706	9.11979689191868	8.19283988324817	7.75230635867739	7.69797218801719	7.77330861393565	7.90518274372773	8.27949234264736	8.161004245512	8.44798435852734	7.37745782249483	7.37634675438084	7.32000674036372	7.51571585136385	8.06228012868477	8.48828947648311	9.56021078595955	12.3820761473288	12.0348916263159	10.9170830299802	9.63274316323482
1.28734432000869	1.2578875229297	0	0.708294317623912	0.795442066989943	1.78896310276716	0.326640068432223	3.24253997528849	2.75122233225343	2.67766855749492	2.68050157117534	2.18050840147396	1.78239911401749	1.69557465098774	1.72086405201868	1.87321890682517	2.14916584253984	2.05259974395942	2.42103746418171	2.51763786230552	1.99119547726746	2.05661915419149	2.03837051000056	4.32641688942959	1.53860878306727	0.516226764613819	1.94563712662508	1.8534808397578	9.8909321824224	8.77013336172734	9.05971101193508	8.16109115309244	7.68499473776114	7.65578033264403	7.74325219734912	7.89120522706836	8.25965937605488	8.15191862937836	8.58052599282918	7.58741647280745	7.58138014001842	7.66428441697158	7.79490463333547	8.31387099496204	8.7531071073617	9.72210367715882	12.7029439316613	12.3517403992897	11.2714699392803	9.52798496892245
1.5071040403693	1.41999077056032	0.708294317623912	0	0.131628774375375	1.82526434994959	0.491914745569421	2.79427784134952	2.29179591354808	2.21305952913816	2.03234746032824	1.71024541730907	1.45635680601152	1.75702626139618	1.99188509840809	2.37302995876984	2.64759135617403	2.59252233697612	3.04512476497665	3.19306287512152	2.64270778359813	2.71203266407574	2.74176367902706	5.02892440742206	2.0580671788735	0.197836989162312	1.48945654833609	1.28392741218187	10.5605756467862	9.47783240600114	9.76684519849211	8.86676257943731	8.3918753662446	8.36165168747593	8.4486041936442	8.59581119581184	8.96480152939407	8.85642073521143	9.27349924584622	8.2689799994323	8.26365382684052	8.32247839602364	8.46568029429498	8.9901819274948	9.4278928938728	10.4127761547375	13.3718587421244	13.0211385339874	11.9327412369849	10.2361446559991
1.46529358045273	1.37022522017039	0.795442066989943	0.131628774375375	0	1.94675817482935	0.538405746668267	2.66294314759251	2.16044051634501	2.08164810937614	1.91374404806437	1.57902573702076	1.33521943497129	1.68351046686046	1.95053603614562	2.37414131030269	2.64637230148575	2.60185711405147	3.07672514692961	3.24484604154009	2.68567710594538	2.75627273696552	2.81329479790234	5.12184499715722	2.18440879440354	0.281277616065382	1.35898339295865	1.15351342825703	10.6045967602679	9.55453866236865	9.84185246159774	8.93884657686832	8.46640433225171	8.43415118558044	8.52020561038902	8.66623841134837	9.0359983321093	8.92666074523917	9.33216406317961	8.32018207046865	8.31528654815123	8.36151886098345	8.51081288245499	9.03814809932911	9.47490586168183	10.4695253650737	13.4150538995067	13.064630650288	11.9723337087819	10.3149890949269
3.07360167486828	3.0342686027332	1.78896310276716	1.82526434994959	1.94675817482935	0	1.96923516592409	4.55463749296968	4.05638167368866	3.97620647678924	3.52099846777027	3.48670856279814	3.28137332300746	3.45342897209809	3.50815422702855	3.5436957292277	3.80554558256393	3.66236308512716	3.8304517544538	3.71448301745988	3.35771063882425	3.40044376602694	3.06498005607881	4.69614015009834	1.35276450377792	1.82781285295431	3.28216406882756	3.00104173199575	10.8484190067176	9.27477720832768	9.5871780263271	8.7546617356239	8.25017885331198	8.25476897323116	8.35445213474353	8.51743515680343	8.86521362377992	8.77503261391704	9.36697214478055	8.4972517976654	8.48572425895776	8.72255435537637	8.77701111795544	9.24919659615703	9.69195579489521	10.5149162800267	13.6377002110265	13.2861534059083	12.2651262414432	9.98233792312149
1.13681855301768	1.07832442437724	0.326640068432223	0.491914745569421	0.538405746668267	1.96923516592409	0	2.91948826569994	2.42663753861909	2.35265552799342	2.37029854421201	1.85452601647015	1.46804138426145	1.48471516713672	1.60642153355256	1.90148631884359	2.1778508703526	2.11181156264318	2.55329315141206	2.70742166042027	2.15230439281788	2.22211936208172	2.2793653240678	4.61288661493081	1.85775982761669	0.301368527328241	1.61982280475715	1.53098099229756	10.0710755492608	9.02249543281111	9.30852153775348	8.40374713679009	7.93285695875863	7.89932411652992	7.98487145255527	8.13030146899633	8.50041968354363	8.39062112925141	8.79378657537136	7.78324188050839	7.7782044174494	7.83136096044258	7.97660530406637	8.5025126460766	8.93973268878099	9.93132315923317	12.8820737592279	12.5314628259484	11.4418096313524	9.78468739193079
2.56253619031028	2.45879557463932	3.24253997528849	2.79427784134952	2.66294314759251	4.55463749296968	2.91948826569994	0	0.502527758328885	0.581700686893736	1.40318949109989	1.08427557602175	1.48314000428266	2.15648312891594	2.69697062363781	3.50987596934973	3.65370485092952	3.77429970033573	4.44172716978097	4.86005926472824	4.28454881926691	4.35687986503502	4.74615847720389	7.16947062433345	4.77640525382393	2.8743747010285	1.31081124718873	1.55431419354573	11.621897192639	11.1971949478137	11.4477943801477	10.5135227434651	10.0969085086108	10.0298612578768	10.0976519452758	10.2188166262636	10.5923552239536	10.4688152214641	10.6548108864896	9.54070349152838	9.54374319156267	9.35942070909643	9.61420873809955	10.1746284620671	10.5798697139429	11.7275959401293	14.35781013058	14.0191702574059	12.8734512248071	11.9810188148877
2.15857897528033	2.04569788639351	2.75122233225343	2.29179591354808	2.16044051634501	4.05638167368866	2.42663753861909	0.502527758328885	0	0.0802301838703476	1.09275174074508	0.582136071769421	1.01960374787801	1.7984445487456	2.35583554405244	3.1613365815659	3.33021061421142	3.43111939430735	4.09072628925866	4.48238330805627	3.89769829134851	3.97142134806589	4.32495193247384	6.75286017426766	4.28140606273504	2.37360757288397	0.811015357908495	1.05984955021127	11.3933489944981	10.8596663189311	11.1171434492691	10.1852179226883	9.75787326435742	9.69633401273833	9.76740389786062	9.89315223599693	10.2673824170384	10.1457916264905	10.3696038532713	9.26805235341271	9.26975510638069	9.12412586731896	9.36201644007483	9.91942550988487	10.3319045753184	11.4572750296936	14.1505225275721	13.8089440896565	12.6696672127403	11.6416411967
2.10826225874295	1.99350752562942	2.67766855749492	2.21305952913816	2.08164810937614	3.97620647678924	2.35265552799342	0.581700686893736	0.0802301838703476	0	1.04478652357679	0.504321492966984	0.957375480265316	1.75964944020549	2.31876471657061	3.12114753999059	3.29479880003142	3.39165096389861	4.04900817201202	4.43498875249676	3.84881229528765	3.92276967841231	4.26844782577607	6.6965693291708	4.20636005831058	2.29632062491971	0.73495506981225	0.979698409153121	11.3716213013839	10.8183275334351	11.077060572564	10.1457006679786	9.71640627232992	9.65591433474289	9.72758809819831	9.85417332801172	10.2284745507595	10.1072651294919	10.3379784414829	9.23890023981328	9.24036189856936	9.10165272966962	9.33650175437559	9.89326080269195	10.306945192486	11.4281610096528	14.1321271444922	13.7900792129283	12.6520465694546	11.5998625644758
2.61279532929379	2.48316806389507	2.68050157117534	2.03234746032824	1.91374404806437	3.52099846777027	2.37029854421201	1.40318949109989	1.09275174074508	1.04478652357679	0	0.994406406409123	1.48505664448089	2.42309658208999	2.96168297674259	3.69478121439155	3.91578448438573	3.96461097707145	4.57730409892428	4.8799518836875	4.28774940660941	4.3628946045006	4.57796713308203	6.96687493965071	4.08023424589691	2.18896511173482	1.1057515086127	0.895453443051902	12.0632862262921	11.286845202311	11.561169367692	10.6407767023782	10.1879109866958	10.1414800869576	10.2206563573198	10.3574082632814	10.7310164461689	10.6151596678697	10.9278641670174	9.86059064777484	9.85941797020176	9.79292713102551	9.99630411622043	10.5442751656013	10.9690680688213	12.0426998913207	14.8506532363907	14.5046758410874	13.3803185335349	12.0596808021231
1.73124669416888	1.60742782658835	2.18050840147396	1.71024541730907	1.57902573702076	3.48670856279814	1.85452601647015	1.08427557602175	0.582136071769421	0.504321492966984	0.994406406409123	0	0.546873119115755	1.46338148495959	2.0178755531372	2.79030107345467	2.99023108946217	3.0625616396202	3.70275356405356	4.05575286103699	3.46393430864011	3.53882040643533	3.84216915059774	6.26736353561766	3.70490718967873	1.79204309105856	0.235235890067978	0.522825194492485	11.1227239793372	10.4614293432874	10.7266418245142	9.79897221267234	9.35965021621936	9.30477584786086	9.37961168974469	9.51057125855273	9.88494275526202	9.76587948007395	10.0340997317559	8.95000593842557	8.95010998111538	8.85099681254598	9.06809064628151	9.62049079920167	10.0405846613243	11.1373390176689	13.9004268584536	13.5558730921072	12.4258369569769	11.240166265175
1.18482583741909	1.06192815387084	1.78239911401749	1.45635680601152	1.33521943497129	3.28137332300746	1.46804138426145	1.48314000428266	1.01960374787801	0.957375480265316	1.48505664448089	0.546873119115755	0	0.93809452010451	1.48258708991812	2.24506746008662	2.44951900973705	2.51725202686658	3.15591454742968	3.5115703506901	2.92054890561208	2.9952853363095	3.31572768659799	5.74354035518844	3.32093903478387	1.48261554052503	0.379307960191602	0.714577379693393	10.5899713675176	9.91529673782441	10.1800779398825	9.25222537919407	8.8134541921015	8.75820478274114	8.83289943900587	8.96373764123716	9.33811269983831	9.21901705053428	9.48966537732947	8.40816786761366	8.408019851691	8.31855054131326	8.53069848204636	9.08188244994454	9.50340767944413	10.5947675790091	13.3722873646577	13.0270007152338	11.8999112840582	10.6943219491417
0.489043403750633	0.45410915740621	1.69557465098774	1.75702626139618	1.68351046686046	3.45342897209809	1.48471516713672	2.15648312891594	1.7984445487456	1.75964944020549	2.42309658208999	1.46338148495959	0.93809452010451	0	0.560547667340438	1.36316051973962	1.53796263754401	1.63267491380272	2.29381239131431	2.70366096946003	2.13124239875975	2.20278873377522	2.63075628049267	5.03462980111445	3.10991149445215	1.67179582918286	1.3173877334625	1.60987991725764	9.65934590023454	9.06165869513516	9.3187028910108	8.38681123953282	7.95997962311294	7.89794717880225	7.96896172848796	8.09490694818842	8.46917042251049	8.3477834267078	8.58566833535197	7.49410426819841	7.49475763551415	7.38761635519211	7.60634668996473	8.15972334243769	8.57862291356664	9.68266427145644	12.4379475378018	12.093133310032	10.9643219030021	9.84393334862884
0.485376097811222	0.587475618191033	1.72086405201868	1.99188509840809	1.95053603614562	3.50815422702855	1.60642153355256	2.69697062363781	2.35583554405244	2.31876471657061	2.96168297674259	2.0178755531372	1.48258708991812	0.560547667340438	0	0.812939367809884	0.977415190505681	1.07845118346333	1.74477594773105	2.17715063516885	1.62346596092919	1.69160531617542	2.17787601537641	4.54203951856902	2.94572790757097	1.85963129146109	1.8595949273681	2.11863590960724	9.10743358875119	8.50744054600369	8.76272465174149	7.83019100901331	7.40610901594658	7.34252478882287	7.41273294711019	7.5376831593103	7.91185752972483	7.79007705316837	8.02521978207356	6.93473378134487	6.93524134901146	6.83597431059488	7.05024122151458	7.60268205281264	8.02277272230832	9.12304394641957	11.890294384037	11.5448007648668	10.4188781952082	9.29030021570767
1.08300534117693	1.21305142436767	1.87321890682517	2.37302995876984	2.37414131030269	3.5436957292277	1.90148631884359	3.50987596934973	3.1613365815659	3.12114753999059	3.69478121439155	2.79030107345467	2.24506746008662	1.36316051973962	0.812939367809884	0	0.277067441992416	0.27227328289777	0.932043481340155	1.37727940045842	0.861931155115751	0.921266491348433	1.48993614437448	3.76653349070034	2.68784213891085	2.19839772765848	2.61187420196321	2.81884674640823	8.37562948496892	7.69850200115159	7.95600275486693	7.02456211588162	6.59682008155139	6.5350371582453	6.60645113235671	6.73324546509576	7.10758375569553	6.98670794818081	7.24476912115593	6.16752571843186	6.16681187364126	6.10847602291577	6.3026982159543	6.84964887090274	7.27530241544294	8.35225212229592	11.1713967261435	10.823854412696	9.70850782764091	8.48079115594464
1.31660670755377	1.44620226720653	2.14916584253984	2.64759135617403	2.64637230148575	3.80554558256393	2.1778508703526	3.65370485092952	3.33021061421142	3.29479880003142	3.91578448438573	2.99023108946217	2.44951900973705	1.53796263754401	0.977415190505681	0.277067441992416	0	0.216143260186275	0.825853744995519	1.32820246125676	0.903418891024491	0.94617608797676	1.56593843698402	3.72997710268633	2.90743514375808	2.47419812826086	2.8223772406318	3.04977362257629	8.14767830702418	7.54349010080654	7.79500412144654	6.86130624980029	6.44329962364627	6.37636838207608	6.44480028473034	6.56755839451446	6.9414671735423	6.81886082257225	7.04799173827523	5.95981590127451	5.96000918602739	5.87788706503154	6.08235912919673	6.63265078179058	7.05516221931935	8.14747930291833	10.9382313518307	10.5914931758241	9.47173684681736	8.32735122996881
1.35193627412283	1.4817742814345	2.05259974395942	2.59252233697612	2.60185711405147	3.66236308512716	2.11181156264318	3.77429970033573	3.43111939430735	3.39165096389861	3.96461097707145	3.0625616396202	2.51725202686658	1.63267491380272	1.07845118346333	0.27227328289777	0.216143260186275	0	0.669559098972823	1.14332985812498	0.689328582309231	0.734917925729743	1.35025514289353	3.54406403107725	2.72197366726664	2.41188905462736	2.88359557008792	3.08633633377823	8.10974145351669	7.42954456465552	7.68603155601786	6.75419411489849	6.32805366321611	6.26534622108933	6.33629178491508	6.46252256850139	6.83682703563641	6.71572684922589	6.97273551667144	5.89668582480202	5.89583696348619	5.84394130473776	6.03455843562915	6.5805703622649	7.00699634729209	8.08089573166693	10.907432826497	10.5595574257099	9.44637567985804	8.21218243690277
1.97464462433829	2.10186195890523	2.42103746418171	3.04512476497665	3.07672514692961	3.8304517544538	2.55329315141206	4.44172716978097	4.09072628925866	4.04900817201202	4.57730409892428	3.70275356405356	3.15591454742968	2.29381239131431	1.74477594773105	0.932043481340155	0.825853744995519	0.669559098972823	0	0.531638412831905	0.472889721479601	0.437035548127946	1.00460663190211	2.91553079016641	2.70882758628712	2.8527790731625	3.51435033097878	3.68850009424285	7.54299299227568	6.76931957975434	7.02913093406742	6.09911324966207	5.6674035245805	5.60758787660429	5.68036139087215	5.80928198660218	6.18368859234738	6.06392642748503	6.35082253702803	5.29344853308825	5.2910549124361	5.28980522317469	5.45531620278863	5.99297116710811	6.42489981322352	7.46931228701957	10.349765561257	10.0002099999859	8.90027908549495	7.55098077361812
2.32969843202522	2.44992958551684	2.51763786230552	3.19306287512152	3.24484604154009	3.71448301745988	2.70742166042027	4.86005926472824	4.48238330805627	4.43498875249676	4.8799518836875	4.05575286103699	3.5115703506901	2.70366096946003	2.17715063516885	1.37727940045842	1.32820246125676	1.14332985812498	0.531638412831905	0	0.593359287372416	0.518144223873042	0.673228943415512	2.40216345677763	2.48605333795089	2.99566431002804	3.85339390065741	3.98465482706404	7.37330353441501	6.41141796885175	6.68244082604301	5.76084041761079	5.31082777486457	5.26197472240725	5.34072641368657	5.47775416400276	5.8512107639774	5.73584846230086	6.09239832381663	5.07603585358922	5.07086789199986	5.15121852015115	5.27730380028079	5.79803836086191	6.23655572527741	7.22657148940642	10.185310185872	9.83412193495947	8.75547485960687	7.18775902060226
1.74116122864822	1.85969344591405	1.99119547726746	2.64270778359813	2.68567710594538	3.35771063882425	2.15230439281788	4.28454881926691	3.89769829134851	3.84881229528765	4.28774940660941	3.46393430864011	2.92054890561208	2.13124239875975	1.62346596092919	0.861931155115751	0.903418891024491	0.689328582309231	0.472889721479601	0.593359287372416	0	0.0752301224437145	0.666324518804302	2.91911051119378	2.24870917514811	2.44698780333045	3.26049565760337	3.39264917338385	7.91906329656737	7.00477673372957	7.27556965763159	6.3533832422263	5.90415454876088	5.85491266095035	5.9332959934003	6.06965887076814	6.44328726687782	6.32746261070013	6.67026684350394	5.63966606715492	5.63551406555306	5.68023629397087	5.82513993455395	6.35357013633764	6.789704194476	7.80033519576768	10.7298509207182	10.3792989465981	9.29016569696776	7.78104988048716
1.81539525594871	1.93425024045698	2.05661915419149	2.71203266407574	2.75627273696552	3.40044376602694	2.22211936208172	4.35687986503502	3.97142134806589	3.92276967841231	4.3628946045006	3.53882040643533	2.9952853363095	2.20278873377522	1.69160531617542	0.921266491348433	0.94617608797676	0.734917925729743	0.437035548127946	0.518144223873042	0.0752301224437145	0	0.638653875086526	2.85257427044672	2.27293454511025	2.51599420235275	3.33558649888092	3.46776990407683	7.84896078094572	6.9295581600055	7.20034197595587	6.27819031211662	5.82892735600736	5.7796935895594	5.85810074004834	5.99451585973175	6.36813071779853	6.25234484777155	6.59655294628008	5.56745354448258	5.5631910380554	5.61184981791252	5.75467384583807	6.28228832650444	6.71871206745537	7.72709027542785	10.6599862438119	10.3093513459301	9.22139238057939	7.7058618575807
2.18594253412544	2.28737770867035	2.03837051000056	2.74176367902706	2.81329479790234	3.06498005607881	2.2793653240678	4.74615847720389	4.32495193247384	4.26844782577607	4.57796713308203	3.84216915059774	3.31572768659799	2.63075628049267	2.17787601537641	1.48993614437448	1.56593843698402	1.35025514289353	1.00460663190211	0.673228943415512	0.666324518804302	0.638653875086526	0	2.42813218003972	1.81419896107121	2.54509065416399	3.62280009935083	3.68929674029961	7.90705336144632	6.74347125706149	7.02916302047831	6.12570292871243	5.65352433694294	5.62089818156762	5.70724601979955	5.85407372626244	6.22326976898337	6.1146658854315	6.55073044859628	5.58085060592628	5.57322847028284	5.717426642911	5.81383394614231	6.31777080884185	6.75958195580243	7.6953207266649	10.7165141556505	10.3646512777445	9.3046934686935	7.50713947080054
4.60694851808922	4.71220782343698	4.32641688942959	5.02892440742206	5.12184499715722	4.69614015009834	4.61288661493081	7.16947062433345	6.75286017426766	6.6965693291708	6.96687493965071	6.26736353561766	5.74354035518844	5.03462980111445	4.54203951856902	3.76653349070034	3.72997710268633	3.54406403107725	2.91553079016641	2.40216345677763	2.91911051119378	2.85257427044672	2.42813218003972	0	3.37497421180979	4.84182721223899	6.04560593559017	6.08940153321992	6.378685583791	4.58046786863561	4.89147256431063	4.06540892769749	3.55794315862902	3.5701778840779	3.67269181816417	3.83915903263557	4.1780983121393	4.09342220647776	4.76649107696528	4.06223881940557	4.04394901679784	4.51026711416247	4.43027384959483	4.80887449150803	5.23738455154908	5.89822678642033	9.09345878634655	8.74592348790197	7.80435731335009	5.29957623033782
2.63657660576127	2.65609496945661	1.53860878306727	2.0580671788735	2.18440879440354	1.35276450377792	1.85775982761669	4.77640525382393	4.28140606273504	4.20636005831058	4.08023424589691	3.70490718967873	3.32093903478387	3.10991149445215	2.94572790757097	2.68784213891085	2.90743514375808	2.72197366726664	2.70882758628712	2.48605333795089	2.24870917514811	2.27293454511025	1.81419896107121	3.37497421180979	0	1.92971064701183	3.47166246366671	3.33131682154514	9.49786358541009	7.95436529116763	8.26353732834909	7.4189386455238	6.91710711141603	6.91714059363037	7.01554990789616	7.17711908620799	7.52816694016955	7.43562157067233	8.01545199540834	7.14606351881764	7.13431343093079	7.38452402928354	7.43020418808562	7.89859829473632	8.34119718273961	9.1637687298862	12.285372973233	11.9338766986836	10.9159004277969	8.67358213476502
1.37893425252087	1.30305316658788	0.516226764613819	0.197836989162312	0.281277616065382	1.82781285295431	0.301368527328241	2.8743747010285	2.37360757288397	2.29632062491971	2.18896511173482	1.79204309105856	1.48261554052503	1.67179582918286	1.85963129146109	2.19839772765848	2.47419812826086	2.41188905462736	2.8527790731625	2.99566431002804	2.44698780333045	2.51599420235275	2.54509065416399	4.84182721223899	1.92971064701183	0	1.56360538999807	1.40196115817966	10.3640659103949	9.28279006036401	9.57130063116099	8.67046376029623	8.19617891224211	8.1654414311676	8.25219216417312	8.39915735855058	8.76830963180973	8.6597335531413	9.07566547915158	8.07148073320507	8.06611420658409	8.12711347994075	8.26900743060664	8.79305414705756	9.23089624861879	10.214949044301	13.175471531839	12.8246977695121	11.7371535001412	10.041829786389
1.53970630893325	1.41292105102568	1.94563712662508	1.48945654833609	1.35898339295865	3.28216406882756	1.61982280475715	1.31081124718873	0.811015357908495	0.73495506981225	1.1057515086127	0.235235890067978	0.379307960191602	1.3173877334625	1.8595949273681	2.61187420196321	2.8223772406318	2.88359557008792	3.51435033097878	3.85339390065741	3.26049565760337	3.33558649888092	3.62280009935083	6.04560593559017	3.47166246366671	1.56360538999807	0	0.407879075614077	10.9661404388159	10.2631061033815	10.530617279655	9.60459966213054	9.16172371128227	9.10894225876786	9.18492503556457	9.31746864055328	9.69173179997364	9.57351341483221	9.85600681055357	8.77837338415445	8.77793557251633	8.69493993920895	8.90463476231184	9.45495536821944	9.8774188595809	10.963936173135	13.749869976074	13.4043951221548	12.2780255360584	11.0406278310092
1.73623431911174	1.60612911984233	1.8534808397578	1.28392741218187	1.15351342825703	3.00104173199575	1.53098099229756	1.55431419354573	1.05984955021127	0.979698409153121	0.895453443051902	0.522825194492485	0.714577379693393	1.60987991725764	2.11863590960724	2.81884674640823	3.04977362257629	3.08633633377823	3.68850009424285	3.98465482706404	3.39264917338385	3.46776990407683	3.68929674029961	6.08940153321992	3.33131682154514	1.40196115817966	0.407879075614077	0	11.1941739484779	10.3915095471498	10.6657159334539	9.74543365829681	9.29248791165839	9.24605170719403	9.3253092471904	9.46225920460067	9.83581257850105	9.720111742833	10.0391414510688	8.97742859979296	8.9757908206756	8.92599429443088	9.12089381585913	9.66635863259478	10.09330459131	11.1569760575157	13.987634960568	13.6406270041286	12.5214660740501	11.1645902196995
9.45793990505178	9.58804529564316	9.8909321824224	10.5605756467862	10.6045967602679	10.8484190067176	10.0710755492608	11.621897192639	11.3933489944981	11.3716213013839	12.0632862262921	11.1227239793372	10.5899713675176	9.65934590023454	9.10743358875119	8.37562948496892	8.14767830702418	8.10974145351669	7.54299299227568	7.37330353441501	7.91906329656737	7.84896078094572	7.90705336144632	6.378685583791	9.49786358541009	10.3640659103949	10.9661404388159	11.1941739484779	0	3.0070621740181	2.80462587718299	2.85598649995772	3.26719149334244	3.15677363265552	3.05003825878496	2.89042429578398	2.74611457843411	2.73364749737853	1.75381423491629	2.35282798814293	2.36571544230742	2.27174582152372	2.096110729437	1.59926591030291	1.15685988111898	1.10954561044575	2.81202322384472	2.46084200783083	1.42691152752688	3.14441853231729
8.73048329675143	8.85404707218706	8.77013336172734	9.47783240600114	9.55453866236865	9.27477720832768	9.02249543281111	11.1971949478137	10.8596663189311	10.8183275334351	11.286845202311	10.4614293432874	9.91529673782441	9.06165869513516	8.50744054600369	7.69850200115159	7.54349010080654	7.42954456465552	6.76931957975434	6.41141796885175	7.00477673372957	6.9295581600055	6.74347125706149	4.58046786863561	7.95436529116763	9.28279006036401	10.2631061033815	10.3915095471498	3.0070621740181	0	0.326058978110744	0.727864483611221	1.10202999183491	1.17084544332121	1.11469577929078	1.02734461896867	0.69668019029073	0.828803804958197	1.52041710749859	2.32085875454653	2.29645386873104	3.0801708056652	2.6460264543823	2.35535931409597	2.43029823688315	1.98441332197439	5.05116103263062	4.74094658469887	4.15222373196762	0.785060846317989
8.99539593068426	9.11979689191868	9.05971101193508	9.76684519849211	9.84185246159774	9.5871780263271	9.30852153775348	11.4477943801477	11.1171434492691	11.077060572564	11.561169367692	10.7266418245142	10.1800779398825	9.3187028910108	8.76272465174149	7.95600275486693	7.79500412144654	7.68603155601786	7.02913093406742	6.68244082604301	7.27556965763159	7.20034197595587	7.02916302047831	4.89147256431063	8.26353732834909	9.57130063116099	10.530617279655	10.6657159334539	2.80462587718299	0.326058978110744	0	0.935630491574617	1.37581896051683	1.42187531442563	1.35020391461391	1.23459198001904	0.867927482638927	0.998833638634885	1.46604636028364	2.39670234311615	2.37484880904064	3.11401368229894	2.67776349002782	2.32671024858975	2.34183308882695	1.74327497877242	4.74702776077601	4.44123326986127	3.89070036946264	0.593375687751403
8.06789670134889	8.19283988324817	8.16109115309244	8.86676257943731	8.93884657686832	8.7546617356239	8.40374713679009	10.5135227434651	10.1852179226883	10.1457006679786	10.6407767023782	9.79897221267234	9.25222537919407	8.38681123953282	7.83019100901331	7.02456211588162	6.86130624980029	6.75419411489849	6.09911324966207	5.76084041761079	6.3533832422263	6.27819031211662	6.12570292871243	4.06540892769749	7.4189386455238	8.67046376029623	9.60459966213054	9.74543365829681	2.85598649995772	0.727864483611221	0.935630491574617	0	0.511762583077484	0.505968585366868	0.420132561287222	0.301806332487193	0.121233305528604	0.148587234426076	1.14190269501581	1.66011068990474	1.63332350056592	2.45637193844714	2.03381439740507	1.85027586698302	2.03727027311763	2.00694869667518	5.22477680998354	4.89405903220776	4.15220178970701	1.49805445288924
7.62863142546146	7.75230635867739	7.68499473776114	8.3918753662446	8.46640433225171	8.25017885331198	7.93285695875863	10.0969085086108	9.75787326435742	9.71640627232992	10.1879109866958	9.35965021621936	8.8134541921015	7.95997962311294	7.40610901594658	6.59682008155139	6.44329962364627	6.32805366321611	5.6674035245805	5.31082777486457	5.90415454876088	5.82892735600736	5.65352433694294	3.55794315862902	6.91710711141603	8.19617891224211	9.16172371128227	9.29248791165839	3.26719149334244	1.10202999183491	1.37581896051683	0.511762583077484	0	0.159473741648564	0.232783122229164	0.377035913203371	0.629645491007794	0.572631281764847	1.51553094294293	1.69452124238496	1.6649592813562	2.51409192400356	2.12604969674581	2.07508939618359	2.3423158064289	2.48794577082267	5.71645731109874	5.382515099982	4.60432128134536	1.88424186996505
7.57353122727482	7.69797218801719	7.65578033264403	8.36165168747593	8.43415118558044	8.25476897323116	7.89932411652992	10.0298612578768	9.69633401273833	9.65591433474289	10.1414800869576	9.30477584786086	8.75820478274114	7.89794717880225	7.34252478882287	6.5350371582453	6.37636838207608	6.26534622108933	5.60758787660429	5.26197472240725	5.85491266095035	5.7796935895594	5.62089818156762	3.5701778840779	6.91714059363037	8.1654414311676	9.10894225876786	9.24605170719403	3.15677363265552	1.17084544332121	1.42187531442563	0.505968585366868	0.159473741648564	0	0.11053895403294	0.282529483150198	0.611198753259203	0.52426570220934	1.40296800210573	1.53510783633502	1.50553412399489	2.35465859819039	1.96758163080986	1.9276389442229	2.20674216220892	2.41488169978731	5.64724934290792	5.31053264556463	4.50907584707612	1.95585175010737
7.64847338387556	7.77330861393565	7.74325219734912	8.4486041936442	8.52020561038902	8.35445213474353	7.98487145255527	10.0976519452758	9.76740389786062	9.72758809819831	10.2206563573198	9.37961168974469	8.83289943900587	7.96896172848796	7.41273294711019	6.60645113235671	6.44480028473034	6.33629178491508	5.68036139087215	5.34072641368657	5.9332959934003	5.85810074004834	5.70724601979955	3.67269181816417	7.01554990789616	8.25219216417312	9.18492503556457	9.3253092471904	3.05003825878496	1.11469577929078	1.35020391461391	0.420132561287222	0.232783122229164	0.11053895403294	0	0.172389199573831	0.516995030265732	0.420876789590155	1.29633028342338	1.48357368976787	1.45435633541069	2.30257075750742	1.90687557856809	1.84273015433132	2.11091825375037	2.30444219684402	5.53686282038365	5.20005617996057	4.39960984810686	1.89751774793728
7.77983552569803	7.90518274372773	7.89120522706836	8.59581119581184	8.66623841134837	8.51743515680343	8.13030146899633	10.2188166262636	9.89315223599693	9.85417332801172	10.3574082632814	9.51057125855273	8.96373764123716	8.09490694818842	7.5376831593103	6.73324546509576	6.56755839451446	6.46252256850139	5.80928198660218	5.47775416400276	6.06965887076814	5.99451585973175	5.85407372626244	3.83915903263557	7.17711908620799	8.39915735855058	9.31746864055328	9.46225920460067	2.89042429578398	1.02734461896867	1.23459198001904	0.301806332487193	0.377035913203371	0.282529483150198	0.172389199573831	0	0.37440660612584	0.260937821811809	1.13849817101497	1.4347276629185	1.40643394197396	2.24750902191493	1.83869373827986	1.73008157713052	1.97572904447151	2.13245120261349	5.36475030832833	5.02816603227332	4.23279465987827	1.79986030572901
8.15417866075272	8.27949234264736	8.25965937605488	8.96480152939407	9.0359983321093	8.86521362377992	8.50041968354363	10.5923552239536	10.2673824170384	10.2284745507595	10.7310164461689	9.88494275526202	9.33811269983831	8.46917042251049	7.91185752972483	7.10758375569553	6.9414671735423	6.83682703563641	6.18368859234738	5.8512107639774	6.44328726687782	6.36813071779853	6.22326976898337	4.1780983121393	7.52816694016955	8.76830963180973	9.69173179997364	9.83581257850105	2.74611457843411	0.69668019029073	0.867927482638927	0.121233305528604	0.629645491007794	0.611198753259203	0.516995030265732	0.37440660612584	0	0.133397256941089	1.04663589354335	1.64327706488599	1.61753684310246	2.42663539771946	1.998946047206	1.78507381589676	1.9518681042569	1.88676823139562	5.10360896975805	4.77302280165219	4.03496916979515	1.44525564746959
8.03543231897229	8.161004245512	8.15191862937836	8.85642073521143	8.92666074523917	8.77503261391704	8.39062112925141	10.4688152214641	10.1457916264905	10.1072651294919	10.6151596678697	9.76587948007395	9.21901705053428	8.3477834267078	7.79007705316837	6.98670794818081	6.81886082257225	6.71572684922589	6.06392642748503	5.73584846230086	6.32746261070013	6.25234484777155	6.1146658854315	4.09342220647776	7.43562157067233	8.6597335531413	9.57351341483221	9.720111742833	2.73364749737853	0.828803804958197	0.998833638634885	0.148587234426076	0.572631281764847	0.52426570220934	0.420876789590155	0.260937821811809	0.133397256941089	0	1.00559495439602	1.52307965636504	1.4968004314594	2.31407039838745	1.88960847226848	1.70182334180272	1.89358435326646	1.91667226460217	5.14392152433265	4.81033157290081	4.04601045634208	1.57820812660248
8.3192947907355	8.44798435852734	8.58052599282918	9.27349924584622	9.33216406317961	9.36697214478055	8.79378657537136	10.6548108864896	10.3696038532713	10.3379784414829	10.9278641670174	10.0340997317559	9.48966537732947	8.58566833535197	8.02521978207356	7.24476912115593	7.04799173827523	6.97273551667144	6.35082253702803	6.09239832381663	6.67026684350394	6.59655294628008	6.55073044859628	4.76649107696528	8.01545199540834	9.07566547915158	9.85600681055357	10.0391414510688	1.75381423491629	1.52041710749859	1.46604636028364	1.14190269501581	1.51553094294293	1.40296800210573	1.29633028342338	1.13849817101497	1.04663589354335	1.00559495439602	0	1.1476130797007	1.1375196517667	1.71049803392549	1.28543782647651	0.863881494097067	0.918559648782368	1.14947111392809	4.33117698559217	3.98593886766062	3.12027638749772	2.01131374467701
7.24793876900752	7.37745782249483	7.58741647280745	8.2689799994323	8.32018207046865	8.4972517976654	7.78324188050839	9.54070349152838	9.26805235341271	9.23890023981328	9.86059064777484	8.95000593842557	8.40816786761366	7.49410426819841	6.93473378134487	6.16752571843186	5.95981590127451	5.89668582480202	5.29344853308825	5.07603585358922	5.63966606715492	5.56745354448258	5.58085060592628	4.06223881940557	7.14606351881764	8.07148073320507	8.77837338415445	8.97742859979296	2.35282798814293	2.32085875454653	2.39670234311615	1.66011068990474	1.69452124238496	1.53510783633502	1.48357368976787	1.4347276629185	1.64327706488599	1.52307965636504	1.1476130797007	0	0.0299102370800832	0.819620861558816	0.458656056329564	0.755305670980629	1.19605033081926	2.18926244531091	5.14501740931514	4.79307414538851	3.77581430543045	2.98672000699013
7.2468792283583	7.37634675438084	7.58138014001842	8.26365382684052	8.31528654815123	8.48572425895776	7.7782044174494	9.54374319156267	9.26975510638069	9.24036189856936	9.85941797020176	8.95010998111538	8.408019851691	7.49475763551415	6.93524134901146	6.16681187364126	5.96000918602739	5.89583696348619	5.2910549124361	5.07086789199986	5.63551406555306	5.5631910380554	5.57322847028284	4.04394901679784	7.13431343093079	8.06611420658409	8.77793557251633	8.9757908206756	2.36571544230742	2.29645386873104	2.37484880904064	1.63332350056592	1.6649592813562	1.50553412399489	1.45435633541069	1.40643394197396	1.61753684310246	1.4968004314594	1.1375196517667	0.0299102370800832	0	0.849139636831029	0.487777337694527	0.769983107482646	1.20930559689046	2.18801194166801	5.15517803132709	4.80327454998529	3.78959249516515	2.96533771486646
7.18992068195053	7.32000674036372	7.66428441697158	8.32247839602364	8.36151886098345	8.72255435537637	7.83136096044258	9.35942070909643	9.12412586731896	9.10165272966962	9.79292713102551	8.85099681254598	8.31855054131326	7.38761635519211	6.83597431059488	6.10847602291577	5.87788706503154	5.84394130473776	5.28980522317469	5.15121852015115	5.68023629397087	5.61184981791252	5.717426642911	4.51026711416247	7.38452402928354	8.12711347994075	8.69493993920895	8.92599429443088	2.27174582152372	3.0801708056652	3.11401368229894	2.45637193844714	2.51409192400356	2.35465859819039	2.30257075750742	2.24750902191493	2.42663539771946	2.31407039838745	1.71049803392549	0.819620861558816	0.849139636831029	0	0.436291683885841	0.916543662368759	1.24687904514753	2.49502272996776	5.06374049049361	4.71562694290962	3.61087688304695	3.69006229146157
7.38569327032019	7.51571585136385	7.79490463333547	8.46568029429498	8.51081288245499	8.77701111795544	7.97660530406637	9.61420873809955	9.36201644007483	9.33650175437559	9.99630411622043	9.06809064628151	8.53069848204636	7.60634668996473	7.05024122151458	6.3026982159543	6.08235912919673	6.03455843562915	5.45531620278863	5.27730380028079	5.82513993455395	5.75467384583807	5.81383394614231	4.43027384959483	7.43020418808562	8.26900743060664	8.90463476231184	9.12089381585913	2.096110729437	2.6460264543823	2.67776349002782	2.03381439740507	2.12604969674581	1.96758163080986	1.90687557856809	1.83869373827986	1.998946047206	1.88960847226848	1.28543782647651	0.458656056329564	0.487777337694527	0.436291683885841	0	0.563143517802064	0.972813030748488	2.15085789630756	4.90812085104524	4.55684550115529	3.49317543739927	3.25451285873649
7.93235908489921	8.06228012868477	8.31387099496204	8.9901819274948	9.03814809932911	9.24919659615703	8.5025126460766	10.1746284620671	9.91942550988487	9.89326080269195	10.5442751656013	9.62049079920167	9.08188244994454	8.15972334243769	7.60268205281264	6.84964887090274	6.63265078179058	6.5805703622649	5.99297116710811	5.79803836086191	6.35357013633764	6.28228832650444	6.31777080884185	4.80887449150803	7.89859829473632	8.79305414705756	9.45495536821944	9.66635863259478	1.59926591030291	2.35535931409597	2.32671024858975	1.85027586698302	2.07508939618359	1.9276389442229	1.84273015433132	1.73008157713052	1.78507381589676	1.70182334180272	0.863881494097067	0.755305670980629	0.769983107482646	0.916543662368759	0.563143517802064	0	0.443078628889368	1.59194724682235	4.39988970059113	4.04791166118124	3.0207074983291	2.87496536982273
8.35827984926372	8.48828947648311	8.7531071073617	9.4278928938728	9.47490586168183	9.69195579489521	8.93973268878099	10.5798697139429	10.3319045753184	10.306945192486	10.9690680688213	10.0405846613243	9.50340767944413	8.57862291356664	8.02277272230832	7.27530241544294	7.05516221931935	7.00699634729209	6.42489981322352	6.23655572527741	6.789704194476	6.71871206745537	6.75958195580243	5.23738455154908	8.34119718273961	9.23089624861879	9.8774188595809	10.09330459131	1.15685988111898	2.43029823688315	2.34183308882695	2.03727027311763	2.3423158064289	2.20674216220892	2.11091825375037	1.97572904447151	1.9518681042569	1.89358435326646	0.918559648782368	1.19605033081926	1.20930559689046	1.24687904514753	0.972813030748488	0.443078628889368	0	1.27241859175599	3.95739111537706	3.60543871273787	2.58041451940172	2.8432493647934
9.43096488881285	9.56021078595955	9.72210367715882	10.4127761547375	10.4695253650737	10.5149162800267	9.93132315923317	11.7275959401293	11.4572750296936	11.4281610096528	12.0426998913207	11.1373390176689	10.5947675790091	9.68266427145644	9.12304394641957	8.35225212229592	8.14747930291833	8.08089573166693	7.46931228701957	7.22657148940642	7.80033519576768	7.72709027542785	7.6953207266649	5.89822678642033	9.1637687298862	10.214949044301	10.963936173135	11.1569760575157	1.10954561044575	1.98441332197439	1.74327497877242	2.00694869667518	2.48794577082267	2.41488169978731	2.30444219684402	2.13245120261349	1.88676823139562	1.91667226460217	1.14947111392809	2.18926244531091	2.18801194166801	2.49502272996776	2.15085789630756	1.59194724682235	1.27241859175599	0	3.23260312642255	2.89579860251332	2.17583771310419	2.03874907210317
12.2520330575913	12.3820761473288	12.7029439316613	13.3718587421244	13.4150538995067	13.6377002110265	12.8820737592279	14.35781013058	14.1505225275721	14.1321271444922	14.8506532363907	13.9004268584536	13.3722873646577	12.4379475378018	11.890294384037	11.1713967261435	10.9382313518307	10.907432826497	10.349765561257	10.185310185872	10.7298509207182	10.6599862438119	10.7165141556505	9.09345878634655	12.285372973233	13.175471531839	13.749869976074	13.987634960568	2.81202322384472	5.05116103263062	4.74702776077601	5.22477680998354	5.71645731109874	5.64724934290792	5.53686282038365	5.36475030832833	5.10360896975805	5.14392152433265	4.33117698559217	5.14501740931514	5.15517803132709	5.06374049049361	4.90812085104524	4.39988970059113	3.95739111537706	3.23260312642255	0	0.351995021401003	1.4863999671835	4.76074521372317
11.9048307772406	12.0348916263159	12.3517403992897	13.0211385339874	13.064630650288	13.2861534059083	12.5314628259484	14.0191702574059	13.8089440896565	13.7900792129283	14.5046758410874	13.5558730921072	13.0270007152338	12.093133310032	11.5448007648668	10.823854412696	10.5914931758241	10.5595574257099	10.0002099999859	9.83412193495947	10.3792989465981	10.3093513459301	10.3646512777445	8.74592348790197	11.9338766986836	12.8246977695121	13.4043951221548	13.6406270041286	2.46084200783083	4.74094658469887	4.44123326986127	4.89405903220776	5.382515099982	5.31053264556463	5.20005617996057	5.02816603227332	4.77302280165219	4.81033157290081	3.98593886766062	4.79307414538851	4.80327454998529	4.71562694290962	4.55684550115529	4.04791166118124	3.60543871273787	2.89579860251332	0.351995021401003	0	1.15795375636436	4.47987980121124
10.78715853296	10.9170830299802	11.2714699392803	11.9327412369849	11.9723337087819	12.2651262414432	11.4418096313524	12.8734512248071	12.6696672127403	12.6520465694546	13.3803185335349	12.4258369569769	11.8999112840582	10.9643219030021	10.4188781952082	9.70850782764091	9.47173684681736	9.44637567985804	8.90027908549495	8.75547485960687	9.29016569696776	9.22139238057939	9.3046934686935	7.80435731335009	10.9159004277969	11.7371535001412	12.2780255360584	12.5214660740501	1.42691152752688	4.15222373196762	3.89070036946264	4.15220178970701	4.60432128134536	4.50907584707612	4.39960984810686	4.23279465987827	4.03496916979515	4.04601045634208	3.12027638749772	3.77581430543045	3.78959249516515	3.61087688304695	3.49317543739927	3.0207074983291	2.58041451940172	2.17583771310419	1.4863999671835	1.15795375636436	0	4.07509986265562
9.50962166215372	9.63274316323482	9.52798496892245	10.2361446559991	10.3149890949269	9.98233792312149	9.78468739193079	11.9810188148877	11.6416411967	11.5998625644758	12.0596808021231	11.240166265175	10.6943219491417	9.84393334862884	9.29030021570767	8.48079115594464	8.32735122996881	8.21218243690277	7.55098077361812	7.18775902060226	7.78104988048716	7.7058618575807	7.50713947080054	5.29957623033782	8.67358213476502	10.041829786389	11.0406278310092	11.1645902196995	3.14441853231729	0.785060846317989	0.593375687751403	1.49805445288924	1.88424186996505	1.95585175010737	1.89751774793728	1.79986030572901	1.44525564746959	1.57820812660248	2.01131374467701	2.98672000699013	2.96533771486646	3.69006229146157	3.25451285873649	2.87496536982273	2.8432493647934	2.03874907210317	4.76074521372317	4.47987980121124	4.07509986265562	0
8.39626063965227	8.52213271187637	8.51998883342377	9.22432159708045	9.29427074627376	9.13969856358152	8.75807969771575	10.8217481749022	10.502394563301	10.4644962951739	10.9788769055232	10.1262033597024	9.57933107536521	8.70486169159807	8.14655904381813	7.34473555345151	7.1740108042923	7.07344401853704	6.42366618921931	6.10025571242893	6.69143245021789	6.61635428542208	6.48255805214318	4.45455292870982	7.80143389853168	9.02758291545535	9.9348714664752	10.0839967488391	2.53832889986919	0.63468054721888	0.699651705154136	0.397088197338157	0.90797335465108	0.885046700097783	0.786061313222464	0.629454689280432	0.278455770000709	0.368524440356078	0.913258858830177	1.70605516064402	1.68313201874667	2.44939218639442	2.01426953712933	1.72589959292337	1.83175142491859	1.63198319462102	4.83674456554288	4.50829605645204	3.79435801569235	1.29298411573151
0.932891032942057	1.05651359216209	1.54373708193332	2.07580239719893	2.08734430408127	3.2024808839628	1.59451082136891	3.46589029703653	3.08237770630813	3.03501111592257	3.52348056052654	2.66370709183536	2.11758863833296	1.31348717394434	0.826836327920323	0.341236650438129	0.609756191064216	0.517302335146966	1.05443075700837	1.40004632434456	0.818660189380412	0.891150521971699	1.35180468507564	3.72541814722042	2.37042888399408	1.89462090967608	2.46832103022413	2.63407721057747	8.58401660129453	7.79774841916475	8.06328592079066	7.13649743201358	6.69594704221042	6.64146620948183	6.71691455779658	6.84915218033641	7.2234232049089	7.10521484865492	7.40514145445126	6.34623159550614	6.34412730620668	6.32372218910537	6.50095871194132	7.04180080519011	7.47194843291363	8.52350369310023	11.386993308791	11.0382180386168	9.93110155627657	8.57675404512474
0.941945530423481	1.06934706448352	1.64018930469641	2.15375853704269	2.160079363364	3.31171240731096	1.67725160674997	3.44562921705927	3.07350319600406	3.02855929703855	3.54851179806734	2.67111232956991	2.1242463262675	1.28923833377015	0.776243492294531	0.23454133322803	0.509002941849738	0.443773869932215	1.03269910268651	1.41443548102981	0.848225261305731	0.917605620729918	1.41698381705764	3.76591758255053	2.48263605097642	1.97587129259551	2.48165149770628	2.66340537949271	8.54105854886879	7.79413004226476	8.05694485585409	7.12834968191004	6.69211237472874	6.63510038143821	6.70917263285859	6.83955306099924	7.21393747706481	7.09477142949691	7.37987501827403	6.31403008644303	6.31243726183689	6.27776693373203	6.46150884026762	7.00475761638703	7.43329413027113	8.49445537093796	11.3415024767952	10.9931819211201	9.88277501893911	8.57440623968832
0.954030243439196	1.08273517106283	1.69258837656622	2.19727644294575	2.2010848792403	3.36960073842059	1.72333404642258	3.43845322287717	3.07253336004452	3.0288900359661	3.5649681318565	2.67891625547735	2.13214753903228	1.28234909288663	0.757065374918191	0.180650683231296	0.457348899223481	0.410638674522264	1.02408300520254	1.42352266137265	0.867345093495024	0.934744104676785	1.45193233155624	3.78645558790236	2.54127277142562	2.02105586842275	2.49266973866297	2.68250175515861	8.51715510226082	7.79085564192132	8.05222154544019	7.12276135721764	6.68883229642686	6.63049936230657	6.70384156565689	6.83323387881264	7.20763932695076	7.08798306884418	7.36529659537775	6.29593107121079	6.29460612959625	6.25247940957547	6.43960170929903	6.98405473105581	7.41171263437411	8.47781444113319	11.3161573787507	10.9680850335116	9.85600982072984	8.57173859740921
1.00516023780228	1.13422842751779	1.92467762149381	2.3781965107349	2.36877776322314	3.63449616719862	1.92097095583584	3.35963158192405	3.02518313651317	2.98806014582589	3.60075141210788	2.67662093716468	2.13511734773626	1.22893646612108	0.669384595063001	0.189973962908818	0.315072323058832	0.418576059603361	1.08790393819574	1.5535194979732	1.05044981700551	1.10844104030936	1.67960647750073	3.9485125337819	2.82922084108229	2.2118650394827	2.50751510312178	2.73585446421764	8.46264257854626	7.84006969810614	8.09428166406724	7.16144572559218	6.73904350798441	6.67444714779788	6.74419623064794	6.86867754558908	7.24281114592357	7.12089432006258	7.35950126437836	6.27346421045896	6.27350738143396	6.19271650486758	6.39734400804722	6.94744510578116	7.37015132452638	8.46073152956253	11.2526877417727	10.9060545040729	9.78564914629088	8.623285296049
1.12689288816664	1.24946129418042	2.15803515411924	2.57079793932079	2.55109188696506	3.88807846069038	2.12965038533425	3.31501109614848	3.01342393033335	2.98283081314931	3.66237173171599	2.71043088768923	2.18069025509796	1.24704968629116	0.70168141904862	0.433514052438292	0.376797806083684	0.570597484034475	1.20149812528159	1.70424131474776	1.25318055944786	1.30305173520781	1.90335986490351	4.10630333157858	3.09890040241851	2.413209617239	2.5588562500713	2.81932360433665	8.41230369703629	7.88747357215876	8.13474305568161	7.19995154947893	6.78888631673135	6.71858723282585	6.78488841301603	6.90461025270535	7.27793592816771	7.15409142689504	7.35623688825951	6.25633561511205	6.25766371564529	6.14057034910524	6.36135802413065	6.91586178561628	7.33329445816878	8.44556255252022	11.1918061540775	10.8467276614895	9.71923720283935	8.67201466902291
1.38245466214871	1.50042811337896	2.43906833208969	2.84552771279634	2.82263727670053	4.16502050029899	2.40859867841679	3.43111844394307	3.16130054763454	3.13652042700878	3.86526557182943	2.89726000742025	2.38020903605402	1.44225128557798	0.928406227881979	0.661371949418188	0.490003163846223	0.706052979185696	1.24090216777951	1.76726146421182	1.3895748609574	1.42818922761863	2.05422655870995	4.15432615782849	3.34880265229089	2.69038991504032	2.75951567466676	3.04027812390899	8.2371827707135	7.80356152639405	8.04356680249997	7.10796203692524	6.70894010694046	6.63296989411958	6.69569659717271	6.8104800040583	7.18247381297604	7.05688733727018	7.22380949974476	6.11270017311018	6.11519597973285	5.96630909882458	6.20072210773808	6.75835382152234	7.17068740915951	8.30111366244205	11.0064196875743	10.6627527941049	9.53005113684504	8.58861677476248
1.6457060408699	1.76119827516047	2.70709525582001	3.11551426246001	3.09153561776268	4.42469947820869	2.67923500351387	3.58922640078834	3.34615382893797	3.32601911773289	4.09003095910014	3.11266419518995	2.60662395267456	1.6724105790852	1.18175434685884	0.896000801042256	0.67559576071595	0.880017473592086	1.3026777554518	1.83402715425621	1.53100914800841	1.55893231903905	2.19612457497033	4.18369255249875	3.57762169998398	2.96094081116513	2.98528767145155	3.27933766758136	8.04755564273839	7.69848423339514	7.93141742583987	6.99608911512221	6.60897544622179	6.52775520149647	6.58701489845872	6.6969812293099	7.06724190604784	6.94017331344914	7.07400558282788	5.95381364608657	5.9573918441335	5.77934930840137	6.02599140823	6.58588362982131	6.99316052541546	8.13929075697649	10.8065007258076	10.4641829009767	9.32729207998522	8.48326142030726
2.74386318245758	2.85442977573253	3.80423297699039	4.22366013822514	4.19796853243727	5.48948515512696	3.78678963405694	4.38085427503038	4.22457452329136	4.21850296349983	5.07544253980361	4.08257935400117	3.61360519741277	2.70697376705859	2.26801314578198	1.94806077061105	1.68400868527039	1.83908567243988	1.94054909745303	2.39391911296447	2.33656235684415	2.33417582878756	2.94430944403695	4.43708801356951	4.545324615595	4.06939275099806	3.98510946754861	4.31155171533171	7.29162451225078	7.31652908657649	7.51638075850869	6.59389638301338	6.26428666935141	6.16168190760944	6.20490600255238	6.29216191751201	6.64946585267479	6.51773116156125	6.50434529564498	5.35926867224731	5.36770445432775	5.05837566495943	5.35793116231596	5.92059431907626	6.30041039081499	7.50583593421657	9.99234853422422	9.65702665014124	8.50626344072215	8.09172197507327
2.34037796452202	2.47036854120691	3.00607575002634	3.58538865845873	3.60120385094766	4.48714175036998	3.09874241329172	4.62640539607206	4.33114593238799	4.30002698995317	4.94324964352109	4.01304192877291	3.47466427721048	2.55380602880484	1.99546916863174	1.26305814571498	1.02747210895851	1.00772678850469	0.668599694835671	1.03252384467153	1.13694019507309	1.10546683533117	1.63961575487172	3.15125041411813	3.3771772315671	3.40005959443763	3.84876342101041	4.07577930460516	7.1202385873977	6.59626369467025	6.83632117701901	5.90074133283757	5.50220148406445	5.42562132560086	5.48830006995949	5.60347403272756	5.97569698099769	5.85041383870374	6.03847084805663	4.94080379052175	4.94173763647885	4.85069046317475	5.05605276036314	5.60753430701268	6.02878931569005	7.12974916183656	9.91186486741745	9.56486564186654	8.44692650083017	7.3813235784694
1.29008402516075	1.37158004241122	2.53572254083603	2.79149882523834	2.73997790773595	4.31992289147219	2.42254768050729	2.87560536296832	2.65746485261446	2.64345023460166	3.47000764830278	2.47829696927464	2.00907834100914	1.12504811547507	0.817864731820511	1.11587945977906	1.06290118372532	1.26754132321817	1.86672569170982	2.38516519319516	1.95243238503761	2.00170574091971	2.60070461579804	4.78213153303785	3.6777681528943	2.66883613037972	2.37913184918571	2.71218648965754	8.74903328668511	8.41755000115652	8.65253317237276	7.7170400244009	7.32610047034493	7.24670910192214	7.30704326643251	7.41829878386371	7.78899804685475	7.66223068654006	7.79645928735802	6.67415858847123	6.67806711963234	6.48450492666295	6.73935241134433	7.30024598796979	7.70437348532844	8.85812300607407	11.4961718845499	11.1555446897717	10.0141522076327	9.20249683309683
1.6043089651147	1.62078879316394	2.87863067310309	2.93385042493605	2.84922203320198	4.64747673720222	2.67952047557917	2.20773293479153	2.10226252764062	2.11012612585698	3.07048116782346	2.09618849257111	1.76479782355042	1.19506019977409	1.28660571571339	1.88577248970818	1.88470892510341	2.07750135057648	2.70199648506334	3.21289516132635	2.74557918257439	2.80126222936261	3.37048222498559	5.61426702651525	4.21826124162014	2.86164081677494	2.07481305959189	2.466688144306	9.45207849355853	9.23514718514783	9.4645125459004	8.52977845939421	8.14772110540383	8.06476408596784	8.12251775433057	8.22992734564656	8.59893157576367	8.47099810787882	8.56952916544813	7.43739212609713	7.44280261731821	7.20178552029091	7.47782970400204	8.04064220595492	8.43464734651125	9.61209205680856	12.1678554844687	11.8314178086371	10.6821416968475	10.0195851192566
1.39447871459101	1.42187899122949	2.6776913263923	2.77245886324109	2.69455263190096	4.45572337104247	2.49274930438426	2.30269407239894	2.14598226388036	2.14486113942152	3.06213712475798	2.07332519452571	1.69040281866232	1.01739873810301	1.05247012115244	1.64669187395661	1.65388594775844	1.84316519899351	2.47489706006878	2.98166968557205	2.50740868524245	2.56388677499268	3.12988614711595	5.38374589048153	3.99198730253231	2.68897930900085	2.02508479741334	2.40292707216521	9.32596578281544	9.04989727860539	9.28316433553699	8.34784732188982	7.95945458614743	7.87911023135511	7.93868466045192	8.04871030766794	8.41886639211179	8.2916780370869	8.41060119257788	7.28313758174919	7.28780535453395	7.06861828907701	7.3353465207667	7.89748899240283	8.29625015528852	9.46294302828488	12.0555775307582	11.7173450272622	10.5709803746998	9.83474036475731
1.31438785757175	1.36319081355117	2.60051756862828	2.75769554709583	2.68966615354379	4.38792685896678	2.44143763143286	2.51915004742557	2.33416543763475	2.32723118148395	3.20774438363144	2.21374830938879	1.78981607531538	1.00942960197045	0.913155339555703	1.42831858709889	1.41857829934722	1.61275753633366	2.23597296826485	2.74671589095331	2.28499976209718	2.33930358882293	2.91706827791367	5.14799004300036	3.85660062413137	2.65839454964352	2.14293062610109	2.50400102396285	9.10338208481242	8.80512185565928	9.03915074036212	8.10374830289652	7.71420936060361	7.63430295956978	7.69421650985895	7.80477925462196	8.17517332322844	8.04816320980212	8.17333577196166	7.04784586643725	7.05221548221421	6.84296261151542	7.10513096929345	7.66684633558801	8.06774010920089	9.22943468282843	11.840075236386	11.5008803847148	10.3563491138842	9.59001602908811
2.42039493595592	2.47214435173925	1.61303276661118	2.27026660679404	2.38034690016588	2.01005482381739	1.93424942967402	4.79324113535979	4.31694425538615	4.24740768503136	4.28861117318439	3.76259793539039	3.31043140989386	2.90937092161825	2.63221822945756	2.21586757163623	2.39978196588498	2.19760919114241	2.08352355410253	1.81581085467828	1.64337171363338	1.65586861503429	1.14267898461688	2.84017521707128	0.685656788659074	2.10139634895364	3.52777287549838	3.46519545201492	8.84356564260627	7.39473128653068	7.6983231661133	6.83480642935531	6.33899397345903	6.33031740456548	6.425929360682	6.58421680703522	6.94128470770417	6.84415926412152	7.38877100059273	6.49442993040307	6.48355287199863	6.7128951906985	6.76829693151084	7.2447536316121	7.68774421314896	8.5381731717457	11.6381150038152	11.2863242636815	10.2580980145251	8.12895940982623
2.95757187554383	2.99224952075165	1.95478693680386	2.51268621259051	2.63699716494697	1.71672988831983	2.279685417059	5.19680961311495	4.70598719976429	4.63227203561675	4.54039822771242	4.13384391899391	3.7283885936901	3.44164013121862	3.21821029847472	2.85406276713444	3.04501432207136	2.84450327282393	2.71892099615747	2.41260431313766	2.28750101382239	2.29665796120487	1.74781941187308	2.97957740382242	0.468781105236961	2.3757252973478	3.89936019648241	3.77705511492143	9.19370065333917	7.55812353938671	7.87045017712255	7.04039183809761	6.53500449237777	6.54158351264059	6.64200151113394	6.80591107262763	7.15154700867989	7.06278079206227	7.67523729037529	6.84112108902486	6.82798711932839	7.12022807658697	7.14322296138902	7.59590511276132	8.03713355858228	8.82074653398445	11.9674926938234	11.6166833855327	10.616512702962	8.26760128692688
3.20202045407194	3.24573722222025	2.26120145026452	2.83876233811614	2.9616848656578	2.01042805310141	2.58754018538649	5.4977604604131	5.01023239544365	4.93747999679999	4.86894824511322	4.44162213264563	4.02307266245833	3.68973607882373	3.43039447076543	3.00184850089749	3.17141805959874	2.96360089083928	2.76301548281976	2.402665650274	2.36063899126403	2.3591635619879	1.76407511385022	2.70288717950714	0.804693085878688	2.69694086726162	4.20665124278688	4.09617818843379	8.97459136689254	7.27243707264888	7.58688643850277	6.76826791311164	6.26072864370606	6.27222190586659	6.37403542792155	6.53951836971401	6.8807555187555	6.79489633483471	7.43102298114786	6.62438890766622	6.61024017547766	6.93336079670483	6.93940719819314	7.379694230401	7.81933098978414	8.57337820858463	11.7364702471349	11.3863419711619	10.399745434544	7.97435464203756
3.36490195824828	3.41296006855705	2.45403204983734	3.03896487841158	3.1613423730215	2.18806722378208	2.78061877468683	5.68626762059427	5.20044256063408	5.12816296428655	5.06983138817447	4.63364938699571	4.20921053066775	3.85356340444037	3.57655781852739	3.1157708118101	3.27309994135269	3.06225349347218	2.82093100417343	2.43184497318243	2.43799431294231	2.43060635495259	1.81650408481658	2.5511367100616	1.00739968800158	2.89535563112918	4.39853873536379	4.29332591931909	8.85598514185476	7.10941809467111	7.42525200040195	6.61493250602049	6.10615313155451	6.12106945163044	6.22379440117494	6.39027504952249	6.72829121976964	6.64448655262219	7.29643879470508	6.50873818125071	6.493925477922	6.83712449562433	6.83205537376	7.26384297173726	7.70215899967549	8.43615737228454	11.6091601298464	11.2595629180128	10.2821449529381	7.80579864475576
3.64070980489298	3.69078989223968	2.73630443672948	3.3153941204069	3.43863669216455	2.38159257696397	3.06283324392787	5.96935442439207	5.48337905041207	5.41102922702692	5.3447795483908	4.91623311403814	4.49228441507125	4.12962850608592	3.84254460453349	3.35846808014809	3.50500729897546	3.29204835932975	3.01265061790639	2.59540539280392	2.65086625254341	2.63790383461041	2.01042999799675	2.44513393136843	1.27152822273674	3.17421936721722	4.68115195853287	4.57338517895975	8.79525073933172	6.9677040603111	7.28612117117056	6.49325553870956	5.98265762809968	6.00428291324937	6.10864021917795	6.27683208653218	6.60819336471822	6.52848100028185	7.20921687834392	6.45551860040575	6.43960425096332	6.8152836341628	6.79221855129678	7.20929494177475	7.64489439561399	8.34312095933331	11.5318622787378	11.1833458605776	10.2221541075138	7.65184885263374
2.63757634019153	2.6978290037934	1.89433902752894	2.55740775305884	2.66651067013864	2.22683187868368	2.21318692704087	5.05194699277674	4.58003673500282	4.51158919269864	4.57270345219325	4.03070606380852	3.56888188782903	3.12594914310866	2.81416254866702	2.33069035281493	2.48972024487955	2.27996327066282	2.07970851100466	1.74686109340315	1.67161596657204	1.67111720442184	1.08948621621246	2.56187277927921	0.875452568359754	2.38700090811714	3.7963645085824	3.74384512385971	8.62247055193174	7.12538746917674	7.43064539878419	6.57304293459508	6.07497586713496	6.06937882991864	6.16607639997301	6.32569177259575	6.68055541670971	6.58514343287078	7.14689703951186	6.27080165689037	6.25913417247156	6.51295261122434	6.55519405530809	7.02320474559902	7.46583359628042	8.29581472535016	11.4108921613683	11.059332873383	10.0404574684633	7.85595708543081
12.3733710274498	12.493745906844	12.2945608164671	13.0011795811078	13.0886237388089	12.5576703542977	12.567960717207	14.8743202009307	14.5200086125238	14.4751686791495	14.8845756655783	14.0983574044513	13.5551331374368	12.7267354505974	12.1781764183301	11.3658594307088	11.2247482085323	11.1001440599248	10.4338630945338	10.0438606427436	10.6346349470606	10.5598580655971	10.3083989954626	7.98320365571641	11.3038631570516	12.8107728687874	13.8922705968323	13.9927439501589	5.13170456192222	3.71565038058102	3.51417451661796	4.43445630044289	4.79720834629171	4.88265047749858	4.83030674616073	4.73626112322643	4.3791354013522	4.51137622890118	4.738514362795	5.83413285320007	5.81661296670337	6.44367716972202	6.02361537986858	5.54947313242641	5.37016276414985	4.17755122695528	5.16316401877324	5.05294820671665	5.33211872224293	2.93640380254356
12.1131345857689	12.2337132680754	12.0410798989862	12.7479886742157	12.8348403474057	12.3179372482253	12.3133740158648	14.6121964754902	14.2589334888021	14.2143095967098	14.6273997437855	13.8386917606343	13.2952283807263	12.4652176597458	11.9162668566314	11.1040680559706	10.9621261375098	10.8381349425654	10.1721152546685	9.78378597129281	10.374834734801	10.3000173419165	10.0519762037698	7.73291968288145	11.0595302870028	12.5572575607953	13.6330519490799	13.7352190304056	4.91419984743084	3.45063418500575	3.2493996397245	4.16936333127993	4.53287445965001	4.61784971511307	4.5653045143011	4.4711678810115	4.11415854138654	4.24643359031564	4.48181420386472	5.57353684650798	5.55581285397037	6.18856698953276	5.76718656722732	5.29707153848498	5.12467111579027	3.94318694364746	5.05990449194551	4.93389447436237	5.16401269012328	2.6713118906069
12.1307632349668	12.2518869940382	12.0732470194876	12.7805961959538	12.8663988815299	12.3692841367577	12.3435204297277	14.623806394626	14.2739828496425	14.2300075033134	14.6522216705902	13.8577138488583	13.3136599169996	12.4790129308886	11.9288106767606	11.1170876449803	10.9721718916571	10.850439243731	10.1853828134918	9.80211145527098	10.3938194301029	10.3189039586265	10.0788038189005	7.77102450243212	11.1054308381658	12.5893153826082	13.6532275890342	13.759344933299	4.82626936015922	3.44691876513681	3.23522050463816	4.16095567190701	4.53579560626217	4.61663387936888	4.56116949663853	4.46263754005994	4.10216628897611	4.23379604558025	4.43847346470751	5.53928525248291	5.52215164393697	6.14185394765043	5.72307145826569	5.2457369536595	5.06338407355097	3.8694808663298	4.9274825523675	4.80457901292835	5.04952403917186	2.66407681421376
12.0559576516331	12.1774565583978	12.0091728154511	12.7168049124853	12.8017919094483	12.3209130384706	12.2778733504918	14.544692132149	14.1972378188629	14.1537142263991	14.582429955171	13.7837755159201	13.2393371029001	12.4015160189765	11.8504987013279	11.0391677768633	10.8922509229567	10.7720556015278	10.1077237127083	9.7280227593204	10.3201319115397	10.2451547495712	10.0108744519419	7.71221543152353	11.0525233866787	12.5251142909674	13.5801234751338	13.6890947244522	4.70456599035333	3.36011557572642	3.14224070582047	4.07078313464501	4.45253506903444	4.53067824196012	4.4734110374206	4.37224056241668	4.00988965773934	4.14107391783783	4.32995350083589	5.4346517569864	5.41780420719375	6.03158507156444	5.6139493091528	5.13375316230483	4.94785476887255	3.75051289491697	4.81942670524029	4.69285059363946	4.92929223236064	2.57590529873543
12.5133267647582	12.6364141304034	12.510422469236	13.2186646324215	13.3005702929811	12.8725244625106	12.7730440829072	14.9800698517472	14.6442088850141	14.6028240129326	15.0598368185339	14.2438308453771	13.6980187825973	12.8461737744629	12.2917215926862	11.483022767195	11.3265484345386	11.2139674079696	10.553820105148	10.1908409274904	10.7840524316122	10.7088841076454	10.4990266339064	8.23584818259314	11.5916830016531	13.0255703689053	14.0439874272422	14.1650788791938	4.72910918107354	3.78454303936627	3.53458219487217	4.47017328320133	4.88641774446407	4.95020882921061	4.88355053623215	4.76808526900036	4.39732910357727	4.52471643583792	4.58906307879864	5.72220986406821	5.7079644736884	6.26044159979302	5.85743315432232	5.34822266610044	5.11614567447736	3.86997084872542	4.47511951679257	4.38856433086064	4.76579911205985	3.0037067336405
15.1055487879038	15.2349482034138	15.3798079441164	16.0753840670278	16.1354617263499	16.0664729907114	15.5970560832497	17.367463690888	17.1139803875411	17.0873081545594	17.7178497429578	16.8071211193617	16.2659384626053	15.3491385741904	14.7905935175974	14.0256226857871	13.8169587653188	13.7546577259602	13.1454385006323	12.8966544649533	13.4736332944109	13.4000908173358	13.3453179122015	11.3774687705047	14.7274762236813	15.877588660337	16.6364929152003	16.8328747019562	5.78886662293188	6.83931123085011	6.51659536420984	7.31267830974847	7.81955582609436	7.81170477511155	7.71227969385341	7.55036735564191	7.2014057080708	7.29195526568655	6.80426213782348	7.85815517928584	7.85882483697856	8.01722703873924	7.75382037324302	7.19485999231043	6.78785940585593	5.67613770578967	3.39888508525236	3.65081762622915	4.76401143515263	6.2179555648339
15.3024624396978	15.4319261378353	15.582145104973	16.2772198948244	16.3368606768101	16.2737463042322	15.798460257207	17.5583198935217	17.3070003358516	17.2806957481263	17.9149656155358	17.0024965839173	16.4616879173368	15.5439174341405	14.9856279965112	14.2221336039886	14.0124762242695	13.9513158474309	13.3436016050579	13.0972327376529	13.6735289766962	13.6000643374141	13.5481679079075	11.5854129065771	14.9342833994853	16.0794107927726	16.8326146482492	17.0305723933416	5.97061092314898	7.04902511830109	6.72618314767038	7.52039347342901	8.02756997316594	8.01903216470566	7.91938173571222	7.7571783973269	7.40889576682255	7.4989553747132	7.00503438247538	8.05463154586388	8.05558340130639	8.20516554151391	7.94572548908333	7.3875753381132	6.97845584220056	5.87464851296616	3.53774930233903	3.79994456623666	4.92325167445281	6.42840944006024
15.5646562340256	15.694345042563	15.8675679576517	16.5601768634211	16.6178053995588	16.5860064886986	16.0795280210446	17.7973803207825	17.5539138467968	17.5289692225544	18.1774399824619	17.2583162238441	16.7190610222092	15.797781073898	15.2406014778558	14.483013301281	14.2695614608409	14.2128496856818	13.6113400772388	13.375244905691	13.9484210069771	13.8753106614074	13.8364644476954	11.9031303160727	15.2437240164216	16.3623398869339	17.0913592594677	17.2955494594246	6.18738301023174	7.38380005841986	7.05970941767253	7.83798574599002	8.34698960742679	8.33377508012448	8.23273066732375	8.0688047965254	7.72504017670305	7.81190141113072	7.28705724968734	8.31833414038451	8.32037185341379	8.43844506790203	8.19277942537606	7.63805842754272	7.22204611689286	6.14867761182902	3.65296407108308	3.93755027102734	5.08049598908231	6.77760507178615
15.2895417100389	15.4194317205424	15.6211970569808	16.3102336584242	16.3652179546533	16.3782016146532	15.8273415790901	17.4960850396118	17.2609312579233	17.23745561369	17.9015945757894	16.975200338311	16.4379068854144	15.5130811000094	14.9574000629843	14.2069245566526	13.9892446193977	13.9376701395518	13.3438562559381	13.1206414289229	13.6895066721715	13.6168854138932	13.595079975584	11.7072000299383	15.0321683999115	16.112448148087	16.8116162762638	17.0229574665036	5.87535142797138	7.22487374815548	6.8992541769739	7.64754431661473	8.15857040396768	8.1376614241211	8.03455903614588	7.86820473792344	7.53245743505437	7.61394192211702	7.04534867630741	8.0515552350311	8.0548857450632	8.13798514522643	7.90723731991718	7.35732223522188	6.934628220703	5.89980742072851	3.27238224450762	3.57007183556545	4.72205765156041	6.6496770477774
15.6847592123373	15.8147765005491	16.0407035614175	16.7266617662419	16.7794971889457	16.8244907772996	16.2421454125096	17.8642250659456	17.6379253877706	17.6159622085157	18.295120978489	17.3621531039402	16.8269596056417	15.8991024821528	15.3451386928948	14.6017683377952	14.3802445065017	14.333495913599	13.7469286980009	13.5347339579263	14.0997347502476	14.0275600077454	14.0192952803917	12.1623872425802	15.4765153077556	16.5289890077049	17.2018681644189	17.4197857034501	6.24463131828273	7.7017107880886	7.37577097806516	8.10880998508218	8.62038693772954	8.59531556921446	8.49116632405635	8.32361331563968	7.99270148352038	8.07113270817288	7.47529233073816	8.46010843077384	8.46453339907714	8.51450663841214	8.29907238454602	7.75463955318677	7.32650554334799	6.32679432141612	3.56031702162738	3.87778321202825	5.03571202018559	7.1388089723604
15.5761429353443	15.7061735885755	15.9359800407342	16.6213581749791	16.6738152188871	16.7255530479755	16.1365727604744	17.7522805535367	17.526945817751	17.5051569869666	18.1861937139807	17.2523813765694	16.7174736781352	15.789255556928	15.2355294238126	14.4931400947296	14.2710997846107	14.2250164720502	13.639540806026	13.4291519409894	13.9934705071407	13.9213733061513	13.9155482302848	12.0661077955345	15.3771387427444	16.4237120856411	17.0925291030745	17.3113425664432	6.13359937393833	7.61345020403082	7.28743633275341	8.01480748943102	8.52648352612625	8.5001209789862	8.39567370060874	8.22779303097358	7.89839517148585	7.97587847446523	7.37332085863885	8.35400551254759	8.35861092317602	8.40394905386136	8.19047646408028	7.64689465657227	7.21805598378768	6.2244590594734	3.44407396017516	3.76242304786128	4.92037610032049	7.05661206435924
14.7006174838189	14.830415745077	15.0204344131464	15.7107337409476	15.7666699801569	15.7683123665149	15.22861571536	16.922570732726	16.6820374388958	16.6576637089317	17.3131775013874	16.3905535348657	15.8521691080334	14.9292333569565	14.3726872887933	13.6184140948984	13.4029063617072	13.3486838706158	12.7511702104532	12.522611874974	13.0932011230276	13.0203785021109	12.9925854764052	11.0956886765692	14.4228103706429	15.5129187703421	16.2251486600672	16.4328985282026	5.30861691706539	6.61307559735897	6.28738610957797	7.03538565677741	7.54633749917141	7.52593445930823	7.42300127577319	7.25686324894843	6.92041861485497	7.00232182557938	6.44197528404145	7.45780611686022	7.46056324656255	7.56316142396512	7.32300834221336	6.7702871316556	6.35124957526652	5.29833242965015	2.79332197594918	3.06732133348459	4.20447350890329	6.04230529251301
14.1430132542737	14.2723599117528	14.415946356048	15.1113347702415	15.1713114316276	15.1110334625074	14.6329061135611	16.4120400859778	16.1555214873995	16.1283811865275	16.7551225177735	15.8459434241138	15.3044037891348	14.3886276632856	13.8298228612356	13.0634420965072	12.8557163326026	12.7923577367411	12.1820660562625	11.9324614643867	12.5095391561608	12.4359799054809	12.3817339151412	10.4250833417955	13.7704844185617	14.9135350410731	15.6746035955056	15.8697492156645	4.85536241397367	5.90219517736914	5.57800629276097	6.35967450661829	6.86794223841514	6.85694065372142	6.75665823934345	6.59373842025849	6.2474079230253	6.3360118437481	5.84006628648917	6.89627732297531	6.896683209775	7.06814401868446	6.79783361382558	6.23776684190848	5.83435543862737	4.71279256003775	2.63682425314925	2.84074827203629	3.90374250796311	5.30248557457441
14.0201984988304	14.1502524965385	14.3923849083136	15.0753440760329	15.1263556088721	15.2120379200972	14.5895710687882	16.194716445205	15.9686622787798	15.9468613582829	16.6296238568728	15.6946516904059	15.1600803167987	14.2314598346461	13.6779978035797	12.9372012697169	12.7142344073132	12.6693922596377	12.0866738281255	11.8824270548577	12.4441593353163	12.3723429284568	12.376606861533	10.5725417240483	13.8614102021085	14.8778214132141	15.5353294952082	15.7557092062286	4.57531329600221	6.19503986841997	5.87001976240458	6.54496625444834	7.05607474574064	7.01959177382689	6.91307430428845	6.74305337936263	6.42642972792911	6.49614674324172	5.84744720075095	6.80639145799024	6.81172091673933	6.84571462860378	6.63497323777122	6.09373476097254	5.66304120433929	4.69821425385034	1.93217304048006	2.23007421279262	3.38428908352738	5.70061811173224
18.1214512309439	18.2498406216345	18.3135325848001	19.0166801265286	19.0844132744893	18.8690486525901	18.5471871055975	20.4398926953731	20.1679834240303	20.1378916430878	20.7270202944914	19.8378424451348	19.2933278959421	18.3883063705099	17.8280170820988	17.0483386885162	16.8510587121938	16.7762438279225	16.1501225167067	15.8678542058134	16.4535277929045	16.3790319300915	16.2753764731063	14.1775152736348	17.5518345030922	18.8196097070559	19.6591244169367	19.8360240498111	8.92780283277374	9.59748474821211	9.28987944593508	10.1605462600631	10.64994099389	10.6664884897785	10.5754166948193	10.4241821653478	10.0584221374586	10.1632684335408	9.80374334061515	10.9008604768825	10.8986716939915	11.1238172633052	10.8359286573036	10.2732096335757	9.88247808876554	8.71252138580552	6.54287620670627	6.80985441469373	7.93088778343899	8.88962246355637
18.1627521646972	18.2910655392677	18.3501989997399	19.0536504484356	19.1217822392107	18.8993769201951	18.5846867486795	20.4847944137102	20.21157644634	20.1812505716096	20.7676540539668	19.8799051935874	19.3352264070603	18.4310522456557	17.8707063225237	17.0901847127088	16.8936442402291	16.8180542133395	16.191002868328	15.9068872172612	16.4929457212511	16.4184082634979	16.3121742528649	14.2087834392892	17.5833652277301	18.8566433168504	19.7006879338633	19.8763745558531	8.97985155744761	9.62921642328026	9.3224194064037	10.1954998352929	10.6838950479982	10.7014650890645	10.6107984724208	10.4601039723556	10.0938198655445	10.1992193438221	9.84592925390072	10.9450964424995	10.9427354241086	11.1724379059433	10.8827536487642	10.3199175934222	9.93044906733733	8.7572117660832	6.60495598797501	6.8703336497167	7.9894225831179	8.91878008453166
18.7999195023868	18.9270328827842	18.9237313374649	19.630421862956	19.7039400009361	19.384818536551	19.1693294756534	21.1685139477353	20.8777060229128	20.8442147279793	21.3927482546693	20.5254737483964	19.9791439154735	19.0875753692623	18.5271546115801	17.7362207042362	17.5500055224439	17.4639992418947	16.8252806072023	16.516530641078	17.1068501877878	17.0318665827941	16.8906471770444	14.7160143319641	18.0874285109322	19.4345368130629	20.3396249520687	20.4985224554027	9.77943248523068	10.1590913574259	9.86474271534493	10.7658596150589	11.2387775996126	11.2700156476797	11.1851493961284	11.0423027352388	10.6705695640766	10.7829029987221	10.5138551658419	11.636190200573	11.6315573690266	11.9207018981078	11.6082085804982	11.0455865139312	10.6739415372434	9.4626667687046	7.53862748062392	7.78355472786453	8.87459396934242	9.41814135380994
19.8696811498891	19.9945765271977	19.9023959073881	20.6106849607578	20.6916191508569	20.2346091550503	20.1627990970639	22.2961007675413	21.9811288990591	21.9432321399992	22.4358189507735	21.6007363486416	21.0539685670598	20.1836115203648	19.6252981627163	18.8230663128148	18.6522035808011	18.5519578560048	17.8999518551116	17.5582551822971	18.151460417743	18.0762308164539	17.886397792204	15.625488595286	18.9706201126937	20.4172256499381	21.4060693776301	21.5404197791697	11.1235286727069	11.1492327189336	10.8760029698589	11.8017844492034	12.2479876563602	12.2973139216414	12.2212681454512	12.0906699773359	11.7162633781104	11.8364338880038	11.681895642797	12.8233942092911	12.8157966168473	13.1809347455223	12.8409579015363	12.2835324607644	11.9384125252478	10.6915942345886	9.06317389888444	9.28269835156231	10.331532725481	10.3797320556355
16.9287833293096	17.0464543371665	16.7661543585497	17.4667798493552	17.5614617100741	16.8548514282934	17.052500004757	19.451219739299	19.0835840556043	19.0359912637877	19.3969165795148	18.6442113191163	18.1047603733805	17.2976621062247	16.7544941769284	15.9415619494699	15.8105759591204	15.6787460214807	15.010130543969	14.601218781785	15.1876270800017	15.1134727913448	14.82236712632	12.4401850305545	15.6673541792296	17.2810871902197	18.4326658301736	18.5112146479634	9.32074072970354	8.33038818276757	8.12712678178586	9.04969324737626	9.4062402590924	9.49551757460401	9.44484187153656	9.3514995449825	8.99339939210676	9.12533785672439	9.28304553228684	10.4071396197157	10.3915911824853	10.9606704899329	10.5562568248113	10.0483798315458	9.80822426894761	8.5495753636311	8.21720465074103	8.28974871058242	9.03557576906512	7.55164072219095
17.0451346964381	17.1629941053445	16.8865717241191	17.5874906158626	17.681917697515	16.9798074545743	17.1724543086487	19.566076493214	19.1995085983523	19.1521150393549	19.5158741010086	18.7613070278755	18.2215808375929	17.4129015696454	16.8692433936536	16.056304108168	15.9243653778228	15.7932138992698	15.1247462697179	14.7172159608672	15.303974781935	15.2297724333046	14.9407928812795	12.5604150923238	15.790773848229	17.4016075836777	18.5500746327561	18.6298072068114	9.40044497925354	8.43857753619911	8.23304784830367	9.15692751943799	9.51629530703895	9.60459449577257	9.55318266179326	9.45872539683664	9.09975604692834	9.23152792449771	9.38055952303325	10.5066016126184	10.4912585291326	11.0552311108566	10.6521744270173	10.1422225697223	9.89864742864508	8.63814870601556	8.26359377395796	8.34114734215714	9.09881931848468	7.65895494378678
[truncated: 40 more columns]
